# Supplementary material for: Mapping of Agricultural Subsurface Drainage Systems Using Unmanned Aerial Vehicle Imagery and Ground Penetrating Radar
Source: Sensors (Basel). 2021 Apr 15;21(8):2800. doi: 10.3390/s21082800 (PMC8071494; doi:10.3390/s21082800)
Supplement: Supplementary file 1 [file sensors-21-02800-s001.zip]

Archive with 1 entries (1 files):
- sensors-1182289-supplementary.pdf
